# Supplementary material for: Children Consider Procedures, Outcomes, and Emotions When Judging the Fairness of Inequality
Source: Front Psychol. 2022 Mar 3;13:815901. doi: 10.3389/fpsyg.2022.815901 (PMC8927918; doi:10.3389/fpsyg.2022.815901)
Supplement: Supplementary file 1 [file Data_Sheet_1.ZIP]

Archive with 4 entries (4 files):
- fpo1.csv
- __MACOSX/._fpo1.csv
- FPO1_analyses.R
- __MACOSX/._FPO1_analyses.R
