# Supplementary material for: Children Consider Procedures, Outcomes, and Emotions When Judging the Fairness of Inequality
Source: Front Psychol. 2022 Mar 3;13:815901. doi: 10.3389/fpsyg.2022.815901 (PMC8927918; doi:10.3389/fpsyg.2022.815901)
Supplement: Supplementary file 1 [file Data_Sheet_1.ZIP › fpo1.csv]

ID	Months	Age_Grp	Gender	Condition	How_Bad_Good	Fair_Just	Fair_Just_Outcome	Fair_Just_Procedure	Em_Less	EM_Less_Just	Em_Less_Just_Outcome	Em_Less_Just_Procedure	Em_More	Em_More_Just	Em_More_Just_Outcome	Em_More_Just_Procedure	Em_Diff
265	54.3	3_4	M	Unfair	1	Procedure	0	1	5	Outcome	1	0	1	Outcome	1	0	0
141	44.9	3_4	F	Fair	2	.	0	0	5	IDK	0	0	2	IDK	0	0	0
105	80.4	5_6	F	Fair	2	.	0	0	5	Neither	0	0	5	Outcome	1	0	0
106	57.6	3_4	F	Fair	4	.	0	0	5	Outcome	1	0	5	Neither	0	0	0
136	64.2	5_6	F	Fair	4	Neither	0	0	5	Neither	0	0	5	Neither	0	0	0
151	77.5	5_6	F	Unfair	2	Neither	0	0	1	Outcome	1	0	1	Outcome	1	0	0
162	56.5	3_4	F	Fair	3	.	0	0	4	Neither	0	0	4	Neither	0	0	0
167	106.9	7_8	F	Fair	4	Neither	0	0	5	Neither	0	0	5	Neither	0	0	0
236	70.1	5_6	M	Fair	2	Procedure	0	1	1	Outcome	1	0	1	Outcome	1	0	0
264	45.5	3_4	M	Unfair	1	.	0	0	5	.	0	0	5	.	0	0	0
115	68.1	5_6	M	Unfair	4	Neither	0	0	4	Outcome	1	0	5	Outcome	1	0	1
116	107.7	7_8	M	Fair	4	Neither	0	0	4	Neither	0	0	5	Outcome	1	0	1
122	67.6	5_6	F	Fair	4	Procedure	0	1	1	Outcome	1	0	2	Outcome	1	0	1
129	64	5_6	M	Fair	3	Neither	0	0	4	Outcome	1	0	5	Outcome	1	0	1
143	57.6	3_4	F	Fair	3	Outcome	1	0	4	Outcome	1	0	5	Outcome	1	0	1
145	92.7	7_8	F	Unfair	1	Outcome	1	0	3	Outcome	1	0	4	Outcome	1	0	1
146	69	5_6	M	Unfair	2	Outcome	1	0	4	Outcome	1	0	5	Outcome	1	0	1
147	94.2	7_8	F	Unfair	2	Procedure	0	1	2	Outcome	1	0	3	Outcome	1	0	1
166	52	3_4	F	Fair	1	Outcome	1	0	4	Neither	0	0	5	Outcome	1	0	1
194	61.3	5_6	M	Fair	1	Outcome	1	0	1	Outcome	1	0	2	Outcome	1	0	1
215	73.5	5_6	F	Fair	3	Outcome	1	0	2	Outcome	1	0	3	Outcome	1	0	1
254	81.8	5_6	F	Fair	2	Outcome	1	0	3	Outcome	1	0	4	Outcome	1	0	1
260	47.4	3_4	M	Unfair	4	Procedure	0	1	4	Neither	0	0	5	Neither	0	0	1
124	40.7	3_4	M	Fair	4	Neither	0	0	3	Outcome	1	0	5	Neither	0	0	2
163	76.8	5_6	M	Fair	3	Outcome	1	0	3	Neither	0	0	5	Outcome	1	0	2
177	73.4	5_6	F	Fair	3	Outcome	1	0	3	Outcome	1	0	5	Outcome	1	0	2
182	81.4	5_6	M	Unfair	2	Outcome	1	0	1	Outcome	1	0	3	Outcome	1	0	2
199	88.9	7_8	M	Unfair	3	Procedure	0	1	3	Outcome	1	0	5	Outcome	1	0	2
208	70.4	5_6	F	Fair	4	Outcome	1	0	3	Outcome	1	0	5	Outcome	1	0	2
238	49	3_4	F	Fair	3	Neither	0	0	1	IDK	0	0	3	IDK	0	0	2
248	81.2	5_6	M	Fair	3	Outcome	1	0	3	Neither	0	0	5	Outcome	1	0	2
107	59.6	3_4	F	Unfair	2	Procedure	0	1	2	Outcome	1	0	5	Outcome	1	0	3
108	64.2	5_6	M	Fair	4	Outcome	1	0	2	Outcome	1	0	5	Outcome	1	0	3
111	90.4	7_8	M	Fair	3	Outcome	1	0	1	Outcome	1	0	4	Outcome	1	0	3
121	93.2	7_8	M	Unfair	1	Procedure	0	1	2	Outcome	1	0	5	Outcome	1	0	3
123	54.6	3_4	M	Fair	4	Procedure	0	1	2	Outcome	1	0	5	Outcome	1	0	3
135	57.1	3_4	M	Unfair	1	Neither	0	0	2	.	0	0	5	.	0	0	3
157	70.9	5_6	M	Unfair	2	Outcome	1	0	2	Outcome	1	0	5	Outcome	1	0	3
160	90.1	7_8	M	Unfair	1	Outcome	1	0	2	Outcome	1	0	5	Outcome	1	0	3
165	86.7	7_8	F	Fair	3	Outcome	1	0	2	Outcome	1	0	5	Outcome	1	0	3
176	78.4	5_6	F	Fair	2	Outcome	1	0	2	Outcome	1	0	5	Outcome	1	0	3
178	82.2	5_6	F	Fair	4	Neither	0	0	2	Outcome	1	0	5	Neither	0	0	3
189	98.9	7_8	F	Fair	2	Neither	0	0	2	Neither	0	0	5	Outcome	1	0	3
196	95.1	7_8	F	Unfair	3	.	0	0	2	Outcome	1	0	5	Outcome	1	0	3
202	59.8	3_4	F	Unfair	2	Neither	0	0	2	Outcome	1	0	5	Outcome	1	0	3
216	82.9	5_6	M	Fair	2	Neither	0	0	2	Outcome	1	0	5	Neither	0	0	3
220	89.5	7_8	F	Fair	2	Outcome	1	0	2	Outcome	1	0	5	Outcome	1	0	3
225	100.4	7_8	F	Unfair	1	Outcome	1	0	1	Outcome	1	0	4	Outcome	1	0	3
235	85	7_8	F	Fair	2	Outcome	1	0	2	Outcome	1	0	5	Outcome	1	0	3
251	106.7	7_8	M	Fair	2	Neither	0	0	1	Outcome	1	0	4	Outcome	1	0	3
253	72.1	5_6	F	Unfair	3	Neither	0	0	2	Outcome	1	0	5	Outcome	1	0	3
258	95.2	7_8	F	Unfair	1	Procedure	0	1	2	Neither	0	0	5	Outcome	1	0	3
261	53.9	3_4	M	Fair	2	Neither	0	0	2	Outcome	1	0	5	Outcome	1	0	3
262	86.1	7_8	F	Fair	3	Neither	0	0	2	Outcome	1	0	5	Outcome	1	0	3
190	86.3	7_8	F	Fair	2	Both	1	1	2	Outcome	1	0	5	Outcome	1	0	3
109	83.7	5_6	M	Unfair	1	Procedure	0	1	1	Outcome	1	0	5	Outcome	1	0	4
110	55.9	3_4	F	Unfair	4	Neither	0	0	1	Outcome	1	0	5	Outcome	1	0	4
114	43.4	3_4	M	Unfair	1	Neither	0	0	1	IDK	0	0	5	Outcome	1	0	4
120	75.1	5_6	F	Fair	3	Neither	0	0	1	IDK	0	0	5	IDK	0	0	4
125	36.6	3_4	F	Fair	4	Neither	0	0	1	IDK	0	0	5	Outcome	1	0	4
127	89.9	7_8	F	Fair	4	Procedure	0	1	1	Outcome	1	0	5	Outcome	1	0	4
128	38.8	3_4	F	Unfair	3	.	0	0	1	.	0	0	5	.	0	0	4
130	78.4	5_6	M	Unfair	1	Neither	0	0	1	Outcome	1	0	5	Outcome	1	0	4
131	103.1	7_8	F	Fair	3	Outcome	1	0	1	Outcome	1	0	5	Outcome	1	0	4
132	76.5	5_6	F	Unfair	1	Procedure	0	1	1	Outcome	1	0	5	Outcome	1	0	4
133	91.3	7_8	F	Fair	1	Neither	0	0	1	Outcome	1	0	5	Outcome	1	0	4
134	94.3	7_8	F	Fair	2	Outcome	1	0	1	Outcome	1	0	5	Outcome	1	0	4
137	77	5_6	M	Unfair	4	Outcome	1	0	1	Outcome	1	0	5	Outcome	1	0	4
138	88.3	7_8	M	Fair	1	Outcome	1	0	1	Outcome	1	0	5	Outcome	1	0	4
139	87.6	7_8	F	Unfair	1	Neither	0	0	1	Outcome	1	0	5	Outcome	1	0	4
140	65.4	5_6	M	Unfair	1	Neither	0	0	1	Outcome	1	0	5	Outcome	1	0	4
144	106.6	7_8	F	Unfair	2	Outcome	1	0	1	Outcome	1	0	5	Outcome	1	0	4
149	59.4	3_4	F	Unfair	1	Procedure	0	1	1	Outcome	1	0	5	Outcome	1	0	4
150	85.8	7_8	F	Unfair	1	Outcome	1	0	1	Outcome	1	0	5	Outcome	1	0	4
158	59.3	3_4	F	Unfair	1	Outcome	1	0	1	Outcome	1	0	5	Outcome	1	0	4
159	87.6	7_8	F	Unfair	1	Outcome	1	0	1	Outcome	1	0	5	Outcome	1	0	4
161	53.8	3_4	M	Unfair	4	Outcome	1	0	1	Outcome	1	0	5	Outcome	1	0	4
164	60.7	5_6	F	Fair	1	Neither	0	0	1	IDK	0	0	5	Neither	0	0	4
168	63	5_6	M	Fair	2	Outcome	1	0	1	Outcome	1	0	5	Outcome	1	0	4
169	59.7	3_4	F	Unfair	1	Outcome	1	0	1	Outcome	1	0	5	Outcome	1	0	4
170	74.7	5_6	F	Fair	3	Neither	0	0	1	Outcome	1	0	5	Outcome	1	0	4
171	102.4	7_8	M	Unfair	1	Procedure	0	1	1	Outcome	1	0	5	Outcome	1	0	4
180	89.7	7_8	F	Unfair	2	Outcome	1	0	1	Neither	0	0	5	Outcome	1	0	4
181	74.5	5_6	M	Unfair	1	Outcome	1	0	1	Outcome	1	0	5	Outcome	1	0	4
183	64.6	5_6	F	Unfair	3	Outcome	1	0	1	Outcome	1	0	5	Outcome	1	0	4
184	64.6	5_6	M	Unfair	4	Neither	0	0	1	Outcome	1	0	5	Outcome	1	0	4
187	87.6	7_8	M	Fair	4	Procedure	0	1	1	Outcome	1	0	5	Outcome	1	0	4
191	80.6	5_6	M	Fair	2	Procedure	0	1	1	Outcome	1	0	5	Outcome	1	0	4
197	90.9	7_8	M	Unfair	1	Procedure	0	1	1	Outcome	1	0	5	Outcome	1	0	4
198	64.3	5_6	M	Fair	4	Neither	0	0	1	Outcome	1	0	5	Outcome	1	0	4
200	82	5_6	F	Unfair	1	Neither	0	0	1	Outcome	1	0	5	Outcome	1	0	4
203	106.6	7_8	F	Fair	4	Neither	0	0	1	Outcome	1	0	5	Outcome	1	0	4
204	74.8	5_6	F	Fair	3	Neither	0	0	1	Outcome	1	0	5	Outcome	1	0	4
205	55.6	3_4	F	Fair	1	Outcome	1	0	1	Outcome	1	0	5	Both	1	1	4
206	106.4	7_8	M	Fair	1	Outcome	1	0	1	Outcome	1	0	5	Neither	0	0	4
210	71.7	5_6	F	Fair	4	Neither	0	0	1	Outcome	1	0	5	Outcome	1	0	4
212	99.8	7_8	F	Unfair	1	Procedure	0	1	1	Outcome	1	0	5	Outcome	1	0	4
217	107.3	7_8	M	Fair	3	Outcome	1	0	1	Outcome	1	0	5	Outcome	1	0	4
218	77.7	5_6	F	Unfair	3	Procedure	0	1	1	Outcome	1	0	5	Outcome	1	0	4
223	58.6	3_4	M	Unfair	1	Outcome	1	0	1	Outcome	1	0	5	Outcome	1	0	4
226	79.6	5_6	M	Fair	4	Procedure	0	1	1	Outcome	1	0	5	Outcome	1	0	4
227	103.1	7_8	M	Fair	2	Outcome	1	0	1	Outcome	1	0	5	Outcome	1	0	4
230	86.1	7_8	M	Fair	4	Procedure	0	1	1	Outcome	1	0	5	Outcome	1	0	4
232	51.7	3_4	M	Fair	3	Outcome	1	0	1	Outcome	1	0	5	Outcome	1	0	4
233	46.5	3_4	F	Unfair	4	Procedure	0	1	1	Procedure	0	1	5	Procedure	0	1	4
234	58.7	3_4	F	Fair	2	Neither	0	0	1	Outcome	1	0	5	Outcome	1	0	4
237	84.2	7_8	M	Fair	4	Neither	0	0	1	Outcome	1	0	5	Outcome	1	0	4
239	102.1	7_8	F	Fair	2	Neither	0	0	1	IDK	0	0	5	Outcome	1	0	4
240	102.1	7_8	F	Fair	2	Outcome	1	0	1	Outcome	1	0	5	Outcome	1	0	4
241	65	5_6	M	Unfair	3	Outcome	1	0	1	Outcome	1	0	5	Outcome	1	0	4
245	67.9	5_6	M	Unfair	4	Neither	0	0	1	Outcome	1	0	5	Outcome	1	0	4
247	91	7_8	M	Fair	2	Neither	0	0	1	Outcome	1	0	5	Outcome	1	0	4
252	71.8	5_6	M	Unfair	2	Outcome	1	0	1	Outcome	1	0	5	Outcome	1	0	4
255	82.4	5_6	F	Fair	2	Outcome	1	0	1	Outcome	1	0	5	Outcome	1	0	4
259	61.6	5_6	F	Fair	3	Procedure	0	1	1	Outcome	1	0	5	Outcome	1	0	4
263	72.8	5_6	F	Fair	4	Neither	0	0	1	Outcome	1	0	5	Outcome	1	0	4
266	66.1	5_6	F	Fair	4	Outcome	1	0	1	Outcome	1	0	5	Outcome	1	0	4
267	55.8	3_4	F	Unfair	3	Neither	0	0	1	Outcome	1	0	5	Outcome	1	0	4
268	68.6	5_6	F	Fair	3	Neither	0	0	1	Outcome	1	0	5	Outcome	1	0	4
269	55.1	3_4	F	Unfair	4	Neither	0	0	1	Outcome	1	0	5	Outcome	1	0	4
270	55.1	3_4	M	Fair	4	Outcome	1	0	1	Outcome	1	0	5	Outcome	1	0	4
142	95.9	7_8	F	Unfair	1	Both	1	1	1	Outcome	1	0	5	Outcome	1	0	4
153	103.8	7_8	F	Unfair	2	Both	1	1	1	Outcome	1	0	5	Outcome	1	0	4
154	65	5_6	F	Unfair	1	Both	1	1	1	Outcome	1	0	5	Outcome	1	0	4
156	99.5	7_8	F	Unfair	1	Both	1	1	1	Outcome	1	0	5	Outcome	1	0	4
175	63.5	5_6	M	Unfair	2	Both	1	1	1	Outcome	1	0	5	Outcome	1	0	4
201	89.7	7_8	M	Unfair	1	Both	1	1	1	Outcome	1	0	5	Outcome	1	0	4
211	79.9	5_6	F	Fair	4	Both	1	1	1	Outcome	1	0	5	Outcome	1	0	4
228	103.1	7_8	F	Fair	4	Both	1	1	1	Outcome	1	0	5	Outcome	1	0	4
231	60.6	5_6	M	Unfair	2	Both	1	1	1	Outcome	1	0	5	Outcome	1	0	4
