# Supplementary material for: Children Consider Procedures, Outcomes, and Emotions When Judging the Fairness of Inequality
Source: Front Psychol. 2022 Mar 3;13:815901. doi: 10.3389/fpsyg.2022.815901 (PMC8927918; doi:10.3389/fpsyg.2022.815901)
Supplement: Supplementary file 1 [file Data_Sheet_1.ZIP › FPO1_analyses.R]

## Fairness Procedure-Outcome Analyses

## Third party judgment of unequal outcome (1 v 6) with two conditions: Fair or Unfair Coin
## Fairness question: Do you think that was really good (4) or ok (3) or not ok (2) or really bad (1)?
## Fairness justification codes: IDK, Neither, Outcome, Procedure, Both. Dummy codes for Outcome and Procedure (for both get 1,1)
## Emotion questions (for both child who received less and child who received more): Will he feel really happy (5), a little bit happy (4), just ok (3), a little bit sad (2), or really sad (1)?
## Same coding scheme used for Emotion justifications - this was almost entirely outcome responses so not used

## Primary questions and predictions:
## 1. When do children recognize a difference between fair and unfair procedures for an unequal outcome?
##        a) Higher fairness ratings when Fair over Unfair Coin Condition
##        b) Interaction with Age - Condition effect emerges with age
## 2. Does children's emotion understanding for other children predict their fairness judgments?
##        a) Child who receives less more sad than child who receives more at all ages
##        b) Difference between rating for recipients will predict lower fairness ratings in both conditions
##        c) We do not have predictions for an age effect but will test the interaction.
## 3. Fairness justification codes: greater focus on outcomes overall predicting lower fairness; more procedure focus in Unfair coin case predicting lower fairness


library(readr)
fpo1 <- read_csv("fpo1.csv", na=c("."))

fpo1$ID <- as.factor(fpo1$ID)
fpo1$Gender <- as.factor(fpo1$Gender)
fpo1$Condition <- as.factor(fpo1$Condition)
fpo1$Age_Grp <- as.factor(fpo1$Age_Grp)
fpo1$Age_Median <- as.factor(fpo1$Age_Median)
fpo1$Months <- as.numeric(fpo1$Months)
fpo1$How_Bad_Good <- as.numeric(fpo1$How_Bad_Good)
fpo1$Em_Less <- as.numeric(fpo1$Em_Less)
fpo1$Em_More <- as.numeric(fpo1$Em_More)
fpo1$Em_Diff <- as.numeric(fpo1$Em_Diff)
fpo1$Fair_Just <- as.factor(fpo1$Fair_Just)
fpo1$Fair_Just_Outcome <- as.factor(fpo1$Fair_Just_Outcome)
fpo1$Fair_Just_Procedure <- as.factor(fpo1$Fair_Just_Procedure)

is.numeric(fpo1$How_Bad_Good)
is.factor(fpo1$Fair_Just)
is.factor(fpo1$ID)

library(lme4)

## test main effects against null
fpo1.0 <- lm(How_Bad_Good ~ 1, fpo1)
fpo1.1 <- lm(How_Bad_Good ~ Months * Condition, fpo1)
anova(fpo1.0, fpo1.1)
## Improved fit over null

drop1(fpo1.1, test = "F")
## drop interaction

## reduced model, main effects only
fpo1.2 <- lm(How_Bad_Good ~ Months + Condition, fpo1)
anova(fpo1.0, fpo1.2)
summary(fpo1.2)
## interaction does not improve fit, but use for figure

## look at CIs for main effects to see where different from 2.5 midpoint of scale
library(ggeffects)
ggpredict(fpo1.2, terms=c("Months [36,48,60,72,84,96,108]","Condition"))
ggpredict(fpo1.2, terms=c("Months [96]","Condition"))
## shows lower fairness ratings with age and in unfair condition
## For Unfair, by 5 yrs rated as unfair; for Fair, by 8 yrs CIs include 2.5 so less clarity about fair or not
## Could add % fair v not by age to show this: for 7-8 yrs, Fair condition, 50% say bad or really bad

##### Figures and relevant models
library(ggplot2)
library(jtools)
library(interactions)

#library(ggpubr)

## Update to show main effects only
## figure based on the interaction model - but main effects model is better fit so note that
interact_plot(fpo1.2, pred = "Months", modx = "Condition", interval=TRUE, vary.lty = FALSE, 
              colors="Qual1", x.label="Age (years)", y.label="Very Bad (1) to Very Good (4)",  
              main.title="") + 
  geom_jitter(data= fpo1, height=.05) +
  theme_classic() + 
  scale_x_continuous(breaks=seq(36,108,12), labels = c("3","4","5","6","7","8","9")) + 
  ylim(.5,4.5) +
  theme(text=element_text(size=14)) +
  theme(legend.position="top") +
  #theme(legend.direction = "vertical") +
  theme(legend.title=element_blank()) +
  theme(legend.text = element_text(size=14))

ggsave("Fig2.Age-Cond_Main-Effects.tiff", dpi=300, height=4, width=5, units="in")


## Test justifications codes
## Inter-rater reliability for Justifications
library(irr)

fpo_just_po <- read_csv("fpo1_just_proc-out.csv")
agree(fpo_just_po, tolerance=0)
kappa2(fpo_just_po)

## test interaction model
fpo1.3 <- lm(How_Bad_Good ~ (Months + Condition) * (Fair_Just_Outcome + Fair_Just_Procedure), data = fpo1)
summary(fpo1.3)
drop1(fpo1.3, test = "F")
## keep Condition x Fair procedure

## reduced model
fpo1.4 <- lm(How_Bad_Good ~ Months + Condition * Fair_Just_Procedure + Fair_Just_Outcome, data = fpo1)
summary(fpo1.4)
## Kids who refer to the procedure in the Unfair Condition give lower fairness ratings
## Kids who refer to the outcome in either condition give lower fairness ratings


## Test Emotion ratings
library(pastecs)
stat.desc(fpo1$Em_Less)
stat.desc(fpo1$Em_More)

fpo1.5 <- lm(How_Bad_Good ~ (Months + Condition) * Em_Diff, data = fpo1)
summary(fpo1.5)
drop1(fpo1.5, test = "F")
## shows interaction with Fair_Just_Procedure only; keep this

## reduced model
fpo1.6 <- lm(How_Bad_Good ~ Months * Em_Diff + Condition, data = fpo1)
summary(fpo1.6)

## figure to visualize
interact_plot(fpo1.6, pred = "Em_Diff", modx = "Months", interval=TRUE, vary.lty = FALSE,
              modx.values = "plus-minus", 
              modx.labels = c("Younger","Older"),
              colors="Qual1", x.label="Emotion Difference Score", y.label="Very Bad (1) to Very Good (4)",  
              main.title="") + 
  theme_classic() + 
  scale_x_continuous(limits=c(0,4)) +
  ylim(.5,4.5) +
  theme(text=element_text(size=14)) +
  theme(legend.position="top") +
  theme(plot.title = element_text(hjust = 0.5)) +
  theme(legend.title=element_blank()) +
  theme(legend.text = element_text(size=12))

ggsave("Fig3.Age-Em_Diff-effect.tiff", dpi=300, height=4, width=5, units="in")

## test with actual emotion ratings
fpo1.7a <- lm(How_Bad_Good ~ Months * Em_Less + Condition, data = fpo1)
summary(fpo1.7a)

fpo1.7b <- lm(How_Bad_Good ~ Months * Em_More + Condition, data = fpo1)
summary(fpo1.7b)

## Only the Emotion Less variable predicted fairness

## figure to visualize
interact_plot(fpo1.7a, pred = "Em_Less", modx = "Months", interval=TRUE, vary.lty = FALSE,
              modx.values = "plus-minus", 
              modx.labels = c("Younger","Older"),
              colors="Qual1", x.label="Really Sad (1) to Really Happy (5)", y.label="Very Bad (1) to Very Good (4)",  
              main.title="") + 
  theme_classic() + 
  scale_x_continuous(limits=c(1,5)) +
  ylim(.5,4.5) +
  theme(text=element_text(size=14)) +
  theme(legend.position="top") +
  theme(plot.title = element_text(hjust = 0.5)) +
  theme(legend.title=element_blank()) +
  theme(legend.text = element_text(size=12))

ggsave("Fig3.Age-Em_Less-effect.tiff", dpi=300, height=4, width=5, units="in")

## Do the justifications and emotion ratings both contribute to fairness ratings or is it same variation?
## test with combined model

fpo1.8 <- lm(How_Bad_Good ~ Months * Em_Less + Condition * Fair_Just_Procedure + Fair_Just_Outcome, data = fpo1)
summary(fpo1.8)

## Combined model results
library(texreg)

htmlreg(
  list(fpo1.8), # list of models to include
  file = "fpo_combo_model.doc",  # output filename
  stars = c(0.001, 0.01, 0.05, 0.1),
  #ci.force = TRUE,
  center = TRUE,                     # center on page
  digits = 2,                        # digits for coefs and standard errors
  single.row = FALSE,                # standard errors below coefs or on same line
  leading.zero = TRUE,
  custom.coef.names = c("Intercept", "Age (months)", "Emotion Less", "Condition (Unfair)", "Refer to Procedure","Refer to Outcome", "Age x Em Less", "Condition x Procedure"), # coefficient names
  inline.css = FALSE, doctype = TRUE, html.tag = TRUE, head.tag = TRUE, body.tag = TRUE
)
